# Supplementary material for: Antiviral RISC mainly targets viral mRNA but not genomic RNA of tospovirus
Source: PLoS Pathog. 2021 Jul 28;17(7):e1009757. doi: 10.1371/journal.ppat.1009757 (PMC8351926; doi:10.1371/journal.ppat.1009757)
Supplement: S1 Table — (XLSX) [file ppat.1009757.s007.xlsx]

## Sheet: Sheet1
S1 Table. Primers used in this study.
Primer	Primer sequence (from 5' to 3')	Purpose
DH503	TGGTGCCGCGCGGCAGCATGTCTAACGTCCGGAGTTTAACAC	To amplify TZSV N gene then clone into pET28a for N protein prokaryotic expression
DH504	TTGTCGACGGAGCTCTTAAAAAGACAGATCATTGCTGCTC
TSWV S-F	TAATACGACTCACTATAGGGAGAGCAATTGTGTCATAATT	To amplify TSWV S RNA segment containing a T7 promoter for RNA transcription in vitro
TSWV S-R	AGAGCAATTGTGTCAATTTTATTC
TSWV M-F	TAATACGACTCACTATAGGGAGAGCAATCAGTGCATCAG	To amplify TSWV M RNA segment containing a T7 promoter for RNA transcription in vitro
TSWV M-R	AGAGCAATCAGTGCAAACAAAAATC
TZSV S-F	TAATACGACTCACTATAGGGAGAGCAATCAGGGTATTAATTC	To amplify TZSV S RNA segment containing a T7 promoter for RNA transcription in vitro
TZSV S-R	AGAGCAATCGAGGCGCTAATAAAATTTG
TZSV M-F	TAATACGACTCACTATAGGGAGAGCAATCGGTGCACGAATTC	To amplify TZSV M RNA segment containing a T7 promoter for RNA transcription in vitro
TZSV M-R	AGAGCAATCAGTGCAACAATTCG
DH405	GCtctagaATGTCTAAGGTTAAGCTCAC	To amplify 300 bp gene fragment of TSWV N (1-300 nt) then clone into pTRV2
DH406	GGggtaccGATCAAGCTATCAAGCCTTC
DH407	GCtctagaAAGCTTCAGTCTGGGGATC	To amplify 300 bp gene fragment of TSWV NSs (38-337 nt) then clone into pTRV2
DH408	GGggtaccGATGTTTCACTCCGTTAGT
DH409	GCtctagaACTAGTGGTAAAAGTGAGTC	To amplify 300 bp gene fragment of TSWV Gn (24-323 nt) then clone into pTRV2
DH410	GGggtaccGAGACAGAGATTATTTTTTGC
DH411	GCtctagaGGTCTTCTAAGTCTGCCAG	To amplify 300 bp gene fragment of TSWV NSm (26-325 nt) then clone into pTRV2
DH412	GGggtaccGCTTCCCGTTGCCAACAAAAAG
DH471	GCtctagaCCAAACCCAAGGCTTCAG	To amplify 300 bp gene fragment of TZSV N (87-386 nt) then clone into pTRV2
DH472	GGggtaccGGCAGTTCCATTGCCTTG
DH473	GCtctagaGCAAAGATGTCTGCTGGT	To amplify 300 bp gene fragment of TZSV NSs (10-309 nt) then clone into pTRV2
DH474	GGggtaccCAAACCCGGTTTAGTCAC
DH489	GCtctagaTCCTGTCAACGTTGATCCT	To amplify 300 bp gene fragment of TZSV Gn (525-824 nt) then clone into pTRV2
DH490	GGggtaccCTGACAGGTATATCCACC
DH487	GCtctagaGTCTCGCATTACTAACG	To amplify 300 bp gene fragment of TZSV NSm (3-302 nt) then clone into pTRV2
DH492	GGggtaccTTCTTCCAGTTACTGAGATG
DH483	CGgaattcATGGCTTTCCCTGCCCCCG	To amplify 300 bp gene fragment of CMV 2a (1-300 nt) then clone into pTRV2
DH484	GCtctagaCGTCTCAAAAGCGACAAG
DH565	GCtctagaATCTCAGACTATTCCGC	To amplify 190 bp gene fragment of CMV 2b (143-333 nt) then clone into pTRV2
DH566	GGggtaccTCAGAAAGCACCTTCCG
qTSWV-F	GCTTGATCAGGGTCAGGCTT	To analyze RNA expression level of TSWV by qPCR
qTSWV-R	GCAAGCCTCACAGACTTTGC
qTZSV-F	TACCAGCACTGTAAAGCTGCTT	To analyze RNA expression level of TZSV by qPCR
qTZSV-R	CTGTTTGGAATTTTGACCGAAG
qCMV-F	AAATCTGAATCAACCAGTGCTG	To analyze RNA expression level of CMV by qPCR
qCMV-R	ACGTCTTATTAAGTCGCGAAAG
HN412	TGCTGCAACAAGATGGATGC	To analyze RNA expression level of NbEF1α in N. benthamiana by qPCR
HN413	CCAGAGATGGGGACAAAGGG
DH487	TAATACGACTCACTATAGGTTATTTTGATCCTGAAGCA	To amplify 500 bp gene fragment of TSWV NSs (905-1404 nt) containing a T7 promoter for detecting TSWV NSs mRNA and genomic vRNA
DH488	ATCAGCTTCCAATCCGTAAATGTC
DH489	TAATACGACTCACTATAGGTTAAGCAAGTTCTGCAAGT	To amplify 450 bp gene fragment of TSWV N (328-777 nt) containing a T7 promoter for detecting TSWV N mRNA and genomic vcRNA
DH490	AATTCTGAGAATCTCAATACTATCA
DH491	TAATACGACTCACTATAGGACATAGGGGCTTTGATCTC	To amplify 500 bp gene fragment of TSWV GP (2850-3349 nt) containing a T7 promoter for detecting TSWV GP mRNA and genomic vcRNA
DH492	AGATTTGACATTTTCTACTGC
DH493	TAATACGACTCACTATAGGCTATATTTCATCAAAAGATAAC	To amplify 500 bp gene fragment of TSWV NSm (410-909 nt) containing a T7 promoter for detecting TSWV NSm mRNA and genomic vRNA
DH494	TTTGCCCCACTATACCAAACCCTAC
DH495	TAATACGACTCACTATAGGCAGATTCAGCCAGATTTGAC	To amplify 500 bp gene fragment of TZSV NSs (858-1357 nt) containing a T7 promoter for detecting TZSV NSs mRNA and genomic vRNA
DH496	TGATGTCAGTAATGAGAGAACCACATTGAC
DH497	TAATACGACTCACTATAGGTTAAAAAGACAGATCATTGC	To amplify 450 bp gene fragment of TZSV N (388-837 nt) containing a T7 promoter for detecting TZSV N mRNA and genomic vcRNA
DH498	CTAGTTGCTGCATACGGTTTGAATGTAC
DH567	TAATACGACTCACTATAGGGTTACTGGATGCTAGAGAG	To amplify 600 bp gene fragment of CMV 2a (598-1197 nt) containing a T7 promoter for detecting CMV genomic vRNA
DH568	TGCGACATGATCATGTACCAGTGC
DH569	TAATACGACTCACTATAGGTCAGAAAGCACCTTCC	To amplify 170 bp gene fragment of CMV 2b (164-333 nt) containing a T7 promoter for detecting CMV genomic vRNA and subgenomic RNA2b
DH570	TACCGTTCTATCAAGTGGATG
The terminal fusion sequences in the homologous recombination primers are in uppercase; the restriction enzyme sites are the lowercase letters; the T7 promoter sequence is underlined; the gene sequences are in uppercase.
